# Supplementary material for: On the Structural Performance of Recycled Aggregate Concrete Columns with Glass Fiber-Reinforced Composite Bars and Hoops
Source: Polymers (Basel). 2021 May 7;13(9):1508. doi: 10.3390/polym13091508 (PMC8125636; doi:10.3390/polym13091508)
Supplement: Supplementary file 1 [file polymers-13-01508-s001.zip]

Archive with 1 entries (1 files):
- polymers-1194914-supplementary.pdf
